# Supplementary material for: Loss and Gain of Tolerance to Pancreatic Glycoprotein 2 in Celiac Disease
Source: PLoS One. 2015 Jun 5;10(6):e0128104. doi: 10.1371/journal.pone.0128104 (PMC4457647; doi:10.1371/journal.pone.0128104)
Supplement: S1 Table — Format is xls in 19 columns and 388 lines. Column 1: ID = identification number of participant; Column 2: status code 1 = celiac, 2 = celiac under GFD, 0 = control (Group); Column 3: age in years at diagnosis/ blood test; Column 4: titer of endomysial autoantibodies (EmA-IgA); Column 5: titers of autoantibodies to tissue transglutaminase (anti-tTG) IgA; Column 6: titers of autoantibodies to tissue transglutaminase (anti-tTG) IgG; Column 7: titers of anti-glycoprotein 2 (anti-GP2) IgA; Column 8: titers of anti-glycoprotein 2 (anti-GP2) IgG; Column 9: titers of anti-Saccharomyces cerevisiae antibodies (ASCA) IgA; Column 10: titers of anti-Saccharomyces cerevisiae antibodies (ASCA) IgG; Column 11: gender code (1 = male, 2 = female); Column 12: gender: female (f) or male (m); Column 13: Marsh Code (3 = Marsh IIIa, 4 = MarshIIIb, 5 = Marsh = IIIc); Column 14: histology at diagnosis of celiac disease (Marsh classification); Column 15: diabetes mellitus type 1 (0 = no, 1 = yes); Column 16: celiac in first degree family member? (0 = no, 1 = yes); Column 17: BMI in kilogram/m2 at diagnosis; Column 18: BMI percentiles; Column 19: BMI as standard deviation score (SDS). (XLS) [file pone.0128104.s002.xls]

## Sheet: Pat Zöliakie + Kontrollen alle
ID	Status Code 1=celiac, 2=celiac under GFD, 0=control	Age at diagnosis/ blood test	EmA IgA	tTG IgA (ELISA)	tTG IgG (ELISA)	GP2 IgA (ELISA)	GP2 IgG (ELISA)	ASCA IgA	ASCA IgG	Gender Code 1=m, 2=f	gender	Marsh Code	Marsh	Diabetes code 1=diabetes, 0=no diabetes	Celiac in family? 0=no, 1=yes	BMI at diagnosis	Perzentile BMI	SDS BMI
130	1		320	301	301	301	16.2	301	23.33	1	m			0	0
131	1	1	2560	301	301	181.9	1.92	17.23	2.47	1	m	5	IIIc	0	1	15.8	22	-0.77
132	1	1	640	301	301	100.9	10.63	17.53	2.92	1	m	5	IIIc	0	0	14.3	5	-1.61
133	1	2	160	301	301	77.4	8.88	5.32	8.43	1	m	5	IIIc	0	0	14.7	18	-0.92
134	1	13	640	301	150.5	63.1	38.58	6.11	74.49	2	f	4	IIIb	0	0	16.6	13	-1.11
135	1	17	320	301	301	51.6	31.6	5.16	13.94	2	f	3	IIIa	0	0	17.2	4	-1.8
136	1	1	640	301	301	48.9	11.14	6.88	3.28	2	f	5	IIIc	0	0	13.1	1	-2.57
137	1	29	640	301	165.06	48.1	10	38.76	31.57	2	f	3	IIIa	0	0
138	1		1280	301	252.227	47.7	8.6	39.93	50.06	2	f			0	0
139	1	1	640	301	301	45.5	15.5	12.3	3.91	2	f	5	IIIc	0	0	13	0	-2.95
140	1	6	1280	301	128.891	40.8	4.2	11.38	6.16	1	m	4	IIIb	0	1	14.3	18	-0.9
141	1		40	301	150.058	40.5	21.5	10.1	2.87	2	f			0	0
142	1		1280	301	301	39.5	8	68.69	19.52	2	f	5	IIIc	0	0
143	1	13	640	262.4	5.95	39	30.3	11.63	36.07	1	m	5	IIIb-c	0	0	23.7	92	1.41
144	1	2	640	301	301	37.5	6.29	6.52	3.28	2	f	5	IIIb-c	0	0	14.2	10	-1.28
145	1	2	640	301	301	37.3	6.1	10.89	2.1	2	f	5	IIIc	0	1	15.7	55	0.12
146	1	1	1280	301	203.92	34.1	3.27	4.97	4.04	2	f		III	0	0	15.1	20	-0.85
147	1	11	320	176.6	28.4	31.9	21.49	54.36	9.79	2	f	5	IIIb-c	1	0	19.5	74	0.63
148	1	1	320	301	301	31.9	14.81	9.23	13.57	2	f	5	IIIc	0	0	14.4	7	-1.49
149	1	1	640	301	301	28.9	22.53			1	m		ND	0	1	22.2	100	3.05
150	1	2	1280	301	301	28.9	11.43	3.65	3.21	1	m	5	IIIc	1	0	16.5	65	0.39
151	1	1	640	301	301	27.9	7.57	6.71	3.05	2	f	4	IIIb	0	0	14.4	8	-1.16
152	1	12	640	301	301	27.2	8.5	17.66	111.71	2	f	5	IIIc	0	0	13.3	0	-2.71
153	1	3	1280	301	301	26.7	1.9	6.81	2.38	2	f	4	IIIb	1	0	17.4	87	1.15
154	1	4	320	263.5	301	26.1	22.26	4.02	17.61	1	m	5	IIIc	0	0	15	30	-0.52
155	1	33		301	301	25.9	7.4	110.11	7.22	2	f	5	IIIc	0	0
156	1	5	640	301	301	25.4	5.4	15.65	31.25	2	f	5	IIIc	1	0	12	0	-2.89
157	1		160	301	301	24.9	11.6	5.94	6.58	2	f			0	0
158	1	14	640	298.8	134.92	24.9	14.26	7.48	87.57	1	m	4	IIIb	0	1	19.7	50	0
159	1	4	640	301	64.1	24.2	4.86	15.71	3.76	2	f	5	IIIc	0	0	14.3	24	-0.71
160	1	1	160	9.73	156.89	23.3	5.87	9	6.46	2	f	4	IIIb	0	1	16.2	55	0.13
161	1	3	640	301	301	21.2	2.43	9.64	5.16	1	m	5	IIIc	0	0	14.1	14	-1.08
162	1	12	160	301	301	20.3	7.4	13.91	14.47	1	m	5	IIIc	0	0	15	5	-1.68
163	1	25	160	239.24	42.4	20	6	3.35	9.32	2	f	4	IIIb	0	1
164	1		320	301	301	19	10.6	8.16	9.62	2	f			0	0
165	1	2	640	301	301	18.6	5.76	22.65	10.72	2	f	4	IIIb	0		15.5	41	-0.22
166	1	12	320	301	90.35	18.6	6.77	4.54	11.32	2	f			0	1	15.1	7	-1.49
167	1	17	640	301	301	17.6	5.3	64.4	27.83	2	f	4	IIIb	0	0	19.3	22	-0.76
168	1		640	301	301	16.4	16.2	73.47	203.66	2	f			0	0
169	1	2	1280	301	96.6	15.7	12.12	6.88	3.84	2	f	5	IIIc	0	0	14.7	17	-0.97
170	1	0	1280	301	301	14.8	17.75	6.02	4.36	1	m	5	IIIb-c	0	0	14.3	2	-2.15
171	1	1	320	301	301	14.5	1.99	20.77	20.71	1	m	5	IIIc	0	0
172	1	1	320	301	301	14.4	7.25	3.42	5.95	1	m	4	IIIb	0	0	15.3	20	-0.83
173	1	11	320	301	301	14.3	14.5	6.25	50.78	1	m	3	IIIa	1	0	16.4	27	-0.6
174	1	19	320	301	44.283	13.8	13.6	5.6	53.95	1	m	5	IIIc	0	0
175	1	6	320	301	172.379	13.7	6.2	9.81	14.26	1	m		no original histology	0	0	13.9	12	-1.19
176	1	0	320	301	301	13.2	8.44	8.24	5.51	2	f	4	IIIb	0	0
177	1	1	640	301	301	13.1	2.59	8.28	2.34	2	f	5	IIIc	0	0	16.5	65	0.38
178	1	13	320	275.725	289.515	12.8	2.9	60.88	69.82	1	m			0	0	18.3	43	-0.17
179	1	3	640	301	301	12.4	2.19	3.46	3.28	2	f	5	IIIc	0	0	15.1	36	-0.35
180	1	9	640	301	301	12	3.5	6.1	2.63	2	f	3	IIIa-b	1	0
181	1		640	301	297.97	11.9	5.5	4.35	5.11	1	m			1	0
182	1	15	160	150	57.93	11.8	9.84	24.06	18.51	2	f	3	IIIa	0	0	18.3	19	-0.88
183	1	9	1280	301	155.7	11.2	1.4	3.54	12.92	1	m	5	IIIc	0	0	16.2	42	-0.19
184	1	4	640	301	301	10.9	6.3	4.22	43.98	2	f	5	IIIb-c	0	0	14.8	36	-0.35
185	1	10	320	298.6	48.6	10.5	2.42	5.93	4	1	m	5	IIIc	1	0	15	13	-1.12
186	1	4	640	301	301	10.5	7.45	2.59	5.4	1	m		n.d.	1	0	14.6	27	-0.61
187	1	3	320	301	301	9.1	13.9	14.69	17.64	2	f	5	IIIc	0	0
188	1	44	160	73.457	117.579	8.9	4.4	22.74	71.37	2	f	4	IIIb	0	1
189	1	12	320	148.8	46.9	8.9	17.47	8.14	12.68	2	f	4	IIIb	0	0	17	32	-0.48
190	1	49	320	92.117	13.505	8.8	4.8	11.61	8.22	1	m	0	0	0	0	25
191	1	4	640	301	301	8.5	10.8	3.58	12.36	1	m	5	IIIc	0	0	14	12	-1.2
192	1	3	640	301	301	8.3	2.63	2.28	5.65	2	f	4	IIIa-b	0	0	13.6	7	-1.44
193	1	12	640	298.8	301	8.3	6.06	5.98	4.65	2	f	5	IIIc	0	1	17.1	30	-0.52
194	1	7	80	155.928	144.218	8.2	9.8	19.36	12.17	2	f			0	0	15.2	36	-0.36
195	1	4	640	301	301	8	6.8	14.41	21.85	2	f	4	IIIb	0	0	14.2	20	-0.84
196	1	5	640	301	245.179	7.9	12.3	17.59	10.78	1	m	5	IIIc	0	0	12.6	1	-2.55
197	1	8	320	301	29.703	7.9	2.3	2.55	3.31	1	m	5	IIIc	0	0	16.6	58	0.2
198	1	3	640	301	301	7.8	10.8	3.54	9.66	2	f	5	IIIc	0	0	13	1	-2.19
199	1	2	640	301	301	7.7	14.4	3.75	3.52	1	m	5	IIIb-c	0	0	17.7	86	1.1
200	1	7	320	251.401	301	7.1	12	3.4	9.62	1	m	3	IIIa	1	0	15.1	36	-0.37
201	1	3	640	301	301	7.1	5.95	2.42	6.3	1	m	5	IIIc	0	1	15.6	52	0.06
202	1	2	320	301	301	7	8	1.67	3.85	2	f	5	IIIc	0	0	15.8	51	0.02
203	1	1	320	275.2	212.1	6.8	7.23	1.65	3	2	f	4	IIIb	0	0	17.9	89	1.22
204	1	24	1280	301	209.2	6.8	6.58	5.04	67.53	2	f	3	IIIa	0	1
205	1	1	80	29.5	80.74	6.8	7.01	11.54	9.03	2	f	4	IIIb	0	0	16.7	62	0.31
206	1	3	640	301	73.671	6.2	8.8	5.16	28.79	2	f	3	IIIa	1	0	14.9	34	-0.41
207	1	15	160	301	25.599	6	5.1	17.04	71.07	2	f	3	IIIa-IIIb	1	0
208	1	10	320	301	19.825	6	63.92	9.89	11.71	1	m	4	IIIb	1		19.4	82	0.92
209	1	9	320	301	261.286	5.9	5.4	20.62	58.33	1	m	4	IIIb	1	0	13.7	1	-2.39
210	1	72	320	301	301	5.7	3.1	5.89	87.47	2	f	4	IIIb	0	1
211	1	1	320	87.73	301	5.2	11.91	4.56	3.95	2	f	5	IIIc	0	0
212	1	9	320	301	301	5	3.6	4.68	26.44	1	m	4	IIIb	0	0	17.6	64	0.36
213	1	9	320	301	62.1	5	3.96	4.68	6.33	1	m	5	IIIc	0	0	18.2	74	0.64
214	1	10	320	301	301	4.8	7.13	5.71	29.18	2	f	4	IIIb	0	0	19.4	75	0.68
215	1	3	160	301	282.03	4.6	8.97	4.93	4.53	1	m	4	IIIb	1	0	14.8	28	-0.59
216	1	3	160	301	301	4.6	5.1	2.18	2.38	1	m	4	IIIb	0	1	14.9	29	-0.56
217	1	7	80	87.578	59.44	4.5	7.4	2.02	2.97	2	f	4	IIIa-b	0	0	14.8	25	-0.66
218	1	3	160	301	21.548	4.4	1.7	5.51	90.68	2	f	5	IIIb-c	0	0	15.3	46	-0.09
219	1	2	320	301	84.425	4.3	2.59	3.87	4.97	2	f	4	IIIb	1	0	14.5	28	-0.58
220	1	12	640	301	151.1	4.3	5.72	3.9	7.59	2	f	5	IIIc	1	0	13.5	0	-2.71
221	1	8	320	301	77.649	4.2	4.3	8.11	14.69	1	m	5	IIIb-c	1	0	12.8	1	-2.47
222	1	13	640	301	37.628	4.2	4	7	7.72	2	f	3	IIIa	0	1	18.7	38	-0.31
223	1	2	80	105.27	301	4.1	3.5	14.94	8.91	2	f	3	IIIa	0	1	13.8	5	-1.67
224	1		80	187.71	29.061	3.9	9.5	2.55	11.04	2	f			0	0
225	1	10	80	89.69	55.61	3.8	5.16	15.97	36.63	2	f	4	IIIb	0	1	25.9	99	2.24
226	1	7	160	301	85.06	3.7	15.55	9	9	2	f			0	1	12.8	2	-2.07
227	1	14	160	301	41.589	3.6	5.4	9.29	11.54	2	f	5	IIIb-c	0	0	23.2	86	1.07
228	1	2	320	132.697	301	3.4	14.2	3.25	9.23	2	f	4	IIIb	0	0	16.9	75	0.68
229	1	2	640	294.4	283.73	3.4	8.6	3.23	10.86	2	f	5	IIIc	0	0	17.5	88	1.2
230	1	10	320	301	58.705	3.2	4.29			1	m	4	IIIb	1	0	16.1	27	-0.61
231	1	20	320	284.846	285.559	3.2	15.1	8.17	12.26	1	m	4	IIIa-b	0	1
232	1	4	160	301	132.654	3.1	4.8	2.32	2.58	1	m	5	IIIb-c	0	0	13.9	11	-1.23
233	1	8	160	223.6	99.3	3.1	5.03	2.99	11.86	2	f	4	IIIb	0	0	15.7	35	-0.39
234	1	18	80	219.306	53.126	3.1	7.7	33.62	9.43	2	f	4	IIIb	0	0	12.5
235	1	3	320	287.1	118.24	3.1	2.28	7.5	5.43	1	m	4	IIIa-IIIb	0	0	15.4	44	-0.14
236	1	3	320	301	301	3	3.43	1.64	2.16	2	f	5	IIIc	0	0	14.7	32	-0.48
237	1	5	640	301	215.9	2.6	0.09	3.2	4.77	2	f	5	IIIb-c	0	0	16.02	66	0.41
238	1	13	320	301	301	2.6	6.4	10.72	5.47	1	m	4	IIIb	1	0	18.2	34	-0.41
239	1	13	80	44.323	301	2.5	10.3	9.407	0.693	2	f	5	IIIb-c	0	0	15.3	2	-2.01
240	1	7	160	71.511	44.283	2.5	6.1	13.58	29.95	1	m	4	IIIb	0	0	15.8	51	0.03
241	1	4	640	301	35.026	2.3	5.2	5.77	14.94	1	m	4	IIIb	0	0	13.9	10	-1.26
242	1	14	640	301	78.02	2.3	2.3	4.83	5.5	2	f	3	IIIa	1	0	21.8	75	0.68
243	1	10	320	301	127.92	2.3	4.5	7.17	2.81	2	f	5	IIIc	0	1	14.7	13	-1.14
244	1	7	320	301	15.46	2.2	4.49	3.62	5.99	2	f	4	IIIb	0	0	15	28	-0.57
245	1	38	320	90.164	37.492	2.1	3.2	7.06	16.26	2	f	3	IIIa	0	0
246	1	1	80	46.741	301	2.1	11.1	2.68	9.8	2	f	5	IIIb-c	0	0	15.2	21	-0.8
247	1	2	160	249.54	301	2.1	7.11	2.74	2.51	1	m	5	IIIc	1	0	16	54	0.1
248	1	3	160	202.131	238.768	2	12.6	18.71	21	2	f	4	IIIb	0	0
249	1	32	80	192.27	181.03	2	14.75	9	6.8	2	f	5	IIIc	0	1
250	1	12	160	267.889	139.353	1.9	3.8	6.35	15.62	2	f	3	IIIa	0	1	17.3	30	-0.53
251	1	8	320	301	21.694	1.9	16.8	5.87	38.37	2	f	5	IIIc	0	1	16.1	48	-0.04
252	1	6	320	301	51.652	1.8	1.5	5.98	17.11	1	m	4	IIIb	0	0	13.9	12	-1.16
253	1	32	40	26.171	49.351	1.8	1	5.4	2.84	2	f	5	IIIc	0	1
254	1	1	80	301	30.701	1.8	1.6	5.37	10.49	2	f	3	IIIa	0	0	13.4	1	-2.24
255	1	3	640	301	46.7	1.8	5.2	2.64	2.54	1	m	4	IIIb	0	0	16.6	76	0.7
256	1	14	10	26.4	85.3	1.8	5.33	2.84	14.56	1	m	5	IIIc	0	0	17.4	16	-0.98
257	1	10	640	301	301	1.8	6.6	24.32	12.46	2	f	5	IIIb-c	0	1	15.6	21	-0.81
258	1	17	80	62.543	273.079	1.7	3.8	5.3	3.1	2	f	3	IIIa	0	0	22.5	69	0.51
259	1	12	320	51.4	48	1.7	4.27	9.84	16.76	1	m	4	IIIb	0	0	17.3	37	-0.34
260	1	13	160	87.6	301	1.7	7	7.06	53.6	1	m	5	IIIc	0	1	15.6	3	-1.98
261	1	5	80	120.626	301	1.6	4.1	10.24	6.58	1	m	4	IIIb	0	0	13.5	6	-1.54
262	1	7	320	301	35.63	1.6	2.4	2	22.24	2	f	4	IIIb	0	0	17.2	75	0.69
263	1	21	40	31.099	21.11	1.5	5.2	17.82	66.89	2	f	3	IIIa	0	0	34.1
264	1	4	40	86.364	126	1.5	4.7	2.94	9.17	2	f	3	IIIa	0	1
265	1	4	80	301	42.548	1.4	4.4	4.78	5.08	2	f	4	IIIb	0	0	13.3	6	-1.55
266	1	25	160	32.785	33.952	1.4	3.2	4.58	11.29	2	f	4	IIIb	0	0
267	1	15	20	33.7	166.2	1.4	3.7			2	f	5	IIIb-c	0	0	20.1	42	-0.2
268	1	6	40	22.448	8.931	1.3	2.7	2.87	8.17	1	m	3	IIIa	0	0	12.4	0	-2.8
269	1	1	320	201.871	10.139	1.3	1.7	7.39	5.64	1	m		III	0	0	13.8	1	-2.57
270	1	12	80	53.796	100.31	1.3	2.9	2.62	4.14	2	f	3	IIIa	0	0
271	1	36	40	60.686	113.531	1.3	2.9	7.11	58.33	2	f	4	IIIb	0	0	19.5
272	1	17	160	44.287	135.436	1.3	2.2	2.09	3.34	2	f	4	IIIb	0	0	20.4	38	-0.31
273	1	2	40	198.1	301	1.2	2.38	2.36	2.73	2	f	5	IIIb-c	0	1	16.2	58	0.19
274	1	4	80	45.5	79.56	1.2	1.73	1.74	9.67	2	f	3	IIIa	0	0	13.6	9	-1.36
275	1	1	80	204.365	202.855	1	2.5	2.65	16.14	2	f	5	IIIc	0	0	13.1	1	-2.48
276	1	14	320	58.461	301	1	4.5	2.51	3.6	2	f	3	IIIa	0	0	29.1	99	2.21
277	1	9	160	140.538	62.864	1	3.9	7.45	3.36	1	m	4	IIIa-b	0		15.1	20	-0.83
278	1	2	80	301	301	1	8.4	9		1	m	3	IIIa	0	0	15.3	29	-0.56
279	1	11	160	47.257	101.041	1	5.1	3.68	13.41	2	f	4	IIIb	0	0	12.6	0	-3.01
280	1	5	160	301	35.549	1	1.5	2.09	3.89	2	f	3	IIIa	0	1	14.8	35	-0.39
281	1	4	160	123.027	36.212	1	5.4	2.87	7.01	2	f	5	IIIc	0	0	13.6	8	-1.39
282	1	11	320	301	281.058	1	7.9	3.01	7.32	2	f	5	IIIb-c	0	0	16.7	32	-0.47
283	1	3	160	55.983	99.721	1	2.7	2.09	7.14	1	m	3	IIIa	0	0	14.4	16	-1.01
284	1	35	1280	137.178	49.177	1	2	3.66	2.77	2	f	4	IIIb	0	1
285	1	9	40	81.438	301	1	6.8	5.82	10.13	2	f	4	IIIb	0	0	17.3	59	0.24
286	1	7	640	301	112.848	1	3.4	3.78	15.31	2	f	4	IIIb	0	0	13.7	4	-1.79
287	1	14	40	57.571	107.69	1	7.2	9.49	2.54	1	m	3	II-IIIa	0	0	17.3	20	-0.84
288	1		320	95.295	3.958	1	3.6	2.28	3.85	1	m			0	0
289	1		160	301	81.324	1	1			2	f			0	0
290	1	1	640	301	301	1	2	3.02	2.77	1	m	4	IIIb	0	1	17	78	0.76
291	1	10	40	75.065	146.211	1	2.4	5.5	3.58	1	m	4	IIIb	0	0	17.2	55	0.13
292	1	33	320	170.151	103.563	1	3.2	9		1	m		no original histology	0	1
293	1	4	640	204.923	279.406	1	4	5.85	5.31	2	f	5	IIIc	0	0	15	39	-0.29
294	1	11	160	254.2	66.5	0.9	7.8			1	m	4	IIIb	0	1	15	9	-1.37
295	1	7	320	156.3	144.6	0.9	3.89	2.28	3.08	1	m	3	IIIa	0	0	12.9	1	-2.26
296	1	6	640	301	62.7	0.9	0.9	1.75	6.5	1	m	4	IIIa-b	0	0	12	0	-3.25
297	1	7	320	301	64.15	0.09	7.06	2.77	2.15	2	f	4	IIIb	1	0	14.5	24	-0.7
298	1	2	320	293.25	301	0.09	4.66	1.38	2.26	2	f	5	IIIc	0	0	15.1	28	-0.58
299	1	5	160	298.8	37.8	0.09	5.08	3.15	75.04	1	m	4	IIIb	0	0	14.6	28	-0.59
300	1	5	80	183.44	141.71	0.09	4	1.75	1.99	2	f	4	IIIb	1	0	16.3	72	0.57
301	1	15	320	301	97.7	0.09	4.4	2.65	19.27	2	f	5	IIIc	0	0	21.2	59	0.23
302	1	7	320	301	151.4	0.09	6.33	17.07	23.51	2	f	4	IIIb	0	0	15.2	37	-0.32
303	1	9	320	174.6	95	0.09	3.26	1.4	3.8	2	f	3	IIIa	0	0	18.8	80	0.85
304	2	25	0	16.63	3.02	17.7	13.52			2	f			0
305	2		0	4.98	7.45	15.5	6.95	10.84	20.04	2	f	3	IIIa	0	0
306	2	11	0	13.68		14.9	16.31			2	f			1
307	2	1	0	9.5	5.36	12	9.98	2.55	5.36	2	f	5	IIIc	0	0	17.2	78	-0.78
308	2	1	0	14.1	10,6	11.7	3.07			1	m			0
309	2	9	20	34.1	13.5	10.4	12.97	16.5	10.7	2	f	4	IIIb	0	1	14.8	17	-0.97
310	2	1	0	4.46	12.44	9.1	16.1			2	f			0
311	2	2	10	14.649	15.428	8.8	8.3	2.74	4.77	2	f			1	0
312	2	33	0	13.77		8.4	5			2	f			0
313	2	1	0	4.57	26.36	8.4	6.01	9	10.86	2	f	5	IIIb-c	0	0	15.3	19	-0.86
314	2	13	160	134.5	77.6	8	31.49			2	f			0
315	2	0	80	157.5	40.7	7	9.15	7.6	19.08	2	f			0	0	16.3	46	-0.1
316	2	2	20	73.898	34.378	4.8	5.7	23.31	11.23	2	f	4	IIIb	0	0
317	2	4	320	89.5		4.7	3.26			2	f			0
318	2	14	0	16.7	66.41	4.6	2.38	14.22	18.91	2	f	4	IIIb	0	0	17.1	11	-1.23
319	2	12	10	15.5	39.6	4.1	3.66			2	f			0
320	2	4	0	18.6	129.3	3.8	11.86			1	m			0
321	2	0	0	3.45	5.31	3.8	2.7	8.23	5.23	2	f	4	IIIb	0	0
322	2	64	0	7.1	6.97	3.8	10.71	4.05	4.72	1	m	3	IIIa	0	1
323	2	1	0	5.9	35.08	3.7	3.92	3.23	7.77	1	m	5	IIIc	0	0	17.2	74	0.65
324	2		0	12.99	39.35	3.7	11.82	4.23	25.22	2	f			0
325	2	2	80	53	193.8	3.6	7.8			2	f			0
326	2	10	160	270.5	281.4	3.5	6.41			2	f			0
327	2	2	40	39.56		3.5	11.35			1	m			0
328	2		0	4		3.3	33			2	f			0
329	2	2	0			2.9	3.2			1	m			1
330	2	1	0	1.71		2.9	5.8			2	f			0
331	2	23	0	3.3	9.2	2.8	7.49	6.46	6.03	1	m	4	IIIb	0	0
332	2	1	40	15.149	43.071	2.6	8.9	6.3	14.17	2	f	5	IIIc	0	0	14.2	3	-1.82
333	2	7	0			2.6	4.04			1	m			1
334	2	7	20	17.7	11.0	2.5	3.4			2	f			1
335	2	3	0	2.96		2.5	9.2			2	f			1
336	2	3	0	2.08	2.94	2.4	3.84			1	m			0
337	2	3	0			2.3	8.49			2	f			1
338	2	1	0	22.9	16.4	2.2	3.71			2	f			0
339	2	6	0	10.14	5.55	2.1	19.35			1	m			0
340	2	0	20	210.7	28.84	2	2.02	9	1.88	2	f	5	IIIc	0	0	13.4	1	-2.56
341	2	10	0	2.2	3.1	2	4.24	4.47	6.63	1	m	4	IIIb	0	0	18.6	67	0.44
342	2	12	160	79.2	48.5	2	8.8			2	f			1
343	2	9	0			1.8	4.31			1	m			1
344	2	17	80	90.85		1.7	9.93			2	f			0
345	2	1	0	3.8	4.9	1.6	9.39			2	f			0
346	2	1	40	124.6	301	1.6	4.49			2	f			0
347	2	12	0	2.85	4.12	1.6	3.81			1	m			0
348	2	1	0	4.64	22.28	1.5	3.98	2.47	4.49	2	f		III	0	0
349	2	32	10	20.874	33.993	1.3	6.2	4.93	15.57	2	f		no original histology	0	1
350	2		0	3.63		1.3	1.3			2	f			0
351	2	3	0			1.2	5.22			1	m			1
352	2	7	0	29.5	31.1	1.2	5.69	3.78	4.4	2	f	4	IIIb	0	0	13.9	10	-1.27
353	2	2	0	18.2	121.8	1.2	6.64			2	f			0
354	2	29	0	9.72		1.2	0.09			2	f			0
355	2	1	0	4.46	6.57	1.1	4.27	2.88	2.07	2	f		III	0	1	15.4	24	-0.7
356	2		10			1.1	2.81			1	m			1
357	2	2	10	24.82	19.547	1	5.9	5.04	6.91	2	f	5	IIIc	0	0
358	2	0	0	6.9	2.9	0.9	3.56	12.43	7.49	1	m	5	IIIc	0	0	14.3	2	-2.09
359	2	1	0	2.11	11.34	0.9	1.58	1.55	2.19	2	f			0	1	13.9	2	-2.02
360	2	23	0	7.9	3.5	0.9	1.56			2	f			0	0
361	2	2	0	3.68	6.25	0.9	1.92	3.74	21.32	1	m	5	IIIc	0	1	15.6	44	-0.14
362	2	0	0	4.06	3.42	0.9	6.29	9.2	3.32	2	f	5	IIIc	0	0
363	2	3	0	11.53	106.15	0.9	2.99	10.52	5.8	1	m	4	IIIb	0	0	16.6	76	0.7
364	2	3	0	20.9	21.17	0.9	2.59	3.87	6.58	2	f	4	IIIb	0	0	15.2	43	-0.17
365	2	1	0	4.09	83.01	0.9	1.9	1.37	3.07	1	m	5	IIIc	0	0
366	2	15	0	7.7	33.46	0.9	4.72	2.43	2.92	1	m	5	IIIc	0	0
367	2	4	0	3.18	17.99	0.9	9.62	2.84	6.85	2	f	5	IIIc	0	0
368	2	10	0	5.1	3.2	0.9	2.06	1.63	2.07	2	f		not done	0	1
369	2	10	40	27.39	1.08	0.1	2.72			1	m			1	0
370	2	2	0	5.27	10.85	0.09	1.43			2	f			0
371	2	1	0	13.4	72.2	0.09	7.85			2	f			0
372	2	5	10	26.99		0.09	2.58			2	f			1
373	2	1	10	24.565	20.355	0.09	1.28	9	1.54	2	f	3	IIIa	0	1
374	2	5	0			0.09	5.86			2	f			1
375	2	9	0			0.09	1.17			2	f			1
376	2	11	0			0.09	4.54			1	m			1
377	2	8	20			0.09	2.81			1	m			1
378	2	7	0	1.47	59.41	0.09	4.8	1.09	4.28	1	m	5	IIIc	1	0
379	2	3	0	5.4	8.1	0.09	1.22			2	f			0
380	2	13	0			0.09	2.15			1	m			1
381	2	2	0	12.2	6.5	0.09	2.4			2	f			0
382	2	44	0	3.02		0.09	21.13			2	f			0
383	2	9	10	5.6	16.2	0.09	2.82			2	f
384	2	4	0			0.09	3.69			2	f			1
385	2	24	0	28.12	0	0				2	f	4	IIIb	0	0
386	2	1	0	2.2	2.9	0				2	f		no original histology	0	0	18.4	94	158
387	2	7	80	301	274.6	1.5	14.92			2	f			0
1	0	23	0	4.2	4,1 / 5,13	1	2.12			1	m			0
2	0	22	0	5.23	3.63	1	1.19			1	m			0
3	0	21	0	3.67	2.49	0.9	2.59			1	m			0
4	0	22	0	3.7	4.89	0.9	3.81			2	w			0
5	0	22	0	3.85	3.01	44.4	8.89			1	m			0
6	0	5		14.71	2.37	39	1.55	124.29	2.82	1	m			0
7	0	22	0	4.42	4.07	35.1	2.99			1	m			0
8	0	22	0	4.72	5.75	27.7	2.46							0
9	0	5		1.647	2.017	25.8	4.37	2.41	6.19	1	m			0
10	0	23	0	5.78	8.56	23.6	10.57			2	w			0
11	0	22	0	6.12	3.78	23.1	6.79			2	w			0
12	0	21	0	8.73	5.28	17.3	11.58			2	w			0
13	0	23	0	5.93	3.05	15.5	8.89			2	w			0
14	0	22	0	4.24	3.1	15.4	10.16			1	m			0
15	0	22	0	2.94	2.61	13.4	9.69			1	m			0
16	0	22	0	4.63	3.41	11.3	16.27			2	w			0
17	0	22	0	4.06	3.01	11	10.78			2	w			0
18	0	22	0	7.44	3.8	10.5	15.08			1	m			0
19	0	22	0	4.83	3.27	10.3	12.96			2	w			0
20	0	22	0	4.67	3.98	9.4	8.54			1	m			0
21	0	22	0	3.7	4.91	9	6.15			2	w			0
22	0	3		1.431	2.314	8.5	4.13	1.14	3.37	1	m			0
23	0	22	0	3.3	4.45	8.5	11.69			1	m			0
24	0	6		3.75	2.172	8.4	6.45	3.21	1.81	1	m			0
25	0	6		7.1	25.06	8.3	27.91	5.48	11.86	1	m			0
26	0	22	0	3.52	4.91	7.7	3.21			1	m			0
27	0	22	0	5.74	4.55	7.7	4.65			1	m			0
28	0	21	0	4.36	2.82	6.9	8.2			1	m			0
29	0	22	0	4.53	4.96	6.1	7.39			1	m			0
30	0	22	0	4.54	16.34	6	15.79			2	w			0
31	0	23	0	3.04	5.33	5.9	17.43			1	m			0
32	0	22	0	2.64	3.1	5.9	18.74			2	w			0
33	0	21	0	3.21	4.8	5.4	6.2			2	w			0
34	0	22	0	29.03	5.13	5.1	3.66			2	w			0
35	0	23	0	12.4	3.93	4.9	2.22			1	m			0
36	0	22	0	2.96	3.95	4.9	5.45			2	w			0
37	0	21	0	3.97	3.1	4.6	1.52			2	w			0
38	0	23	0	4.12	4.4	4.4	9.19			1	m			0
39	0	22	0	4.47	3.88	4.2	9.34			2	w			0
40	0	22	0	4.36	6.27	4.1	17.86			2	w			0
41	0	7		3.56	15.82	3.9	1.46	4.29	1.61	2	w			0
42	0	21	0	5.75	3.57	3.9	7.34			1	m			0
43	0	22	0	8.8	3.68	3.8	6.65			2	w			0
44	0	20	0	5.25	2.96	3.5	3.02			2	w			0
45	0	22	0	6.67	2.79	3.5	3.85			2	w			0
46	0	24	0	3.64	3.32	3.5	12.13			2	w			0
47	0	22	0	5.17	4.48	3.4	2.77			1	m			0
48	0	22	0	5.29	6.91	3.3	5.07			1	m			0
49	0	5		4.22	3.77	3.1	2.56	4.98	3.67	1	m			0
50	0	23	0	4.06	4.71	3	18.74			2	w			0
51	0	22	0	7.49	6.5	3	3.1			2	w			0
52	0	22	0	4.76	6.4	2.8	8.84			1	m			0
53	0	22	0	3.07	3.03	2.7	3.89			1	m			0
54	0	5		3.07	8.48	2.6	2.96	3.06	12.52	2	w			0
55	0	5		3.3	2.08	2.4	6.29	7.81	11.26	2	w			0
56	0	10		2.64	3.24	2.3	22.56	8.83	13.86	1	m			0
57	0	2		3.25	23.79	2.3	2.96	4.68	14.2	1	m			0
58	0	22	0	29.08	10.72	2.3	1.19			2	w			0
59	0	22	0	3.7	3.88	2.3	6.33			2	w			0
60	0	22	0	5.55	6.37	2	<1,0			2	w			0
61	0	9		7.43	36.19	1.9	5.89	5.93	6.95	1	m			0
62	0	9		3.2	3.5	1.9	4	4.49	9.44	1	m			0
63	0	22	0	4.52	7.41	1.9	6.02			1	m			0
64	0	22	0	5.05	6.31	1.9	5.8			2	w			0
65	0	22	0	2.81	5.3	1.8	1.22			1	m			0
66	0	14		4.22	10.95	1.7	1.59	4.49	24.64	2	w			0
67	0	22	0	6.64	3.17	1.7	3.06			2	w			0
68	0	6		4.98	7.64	1.6	3.51	4.15	3.67	1	m			0
69	0	8		4.51	4.25	1.6	2.24	8.07	3.79	2	w			0
70	0	20	0	4.67	3.42	1.5	<1,0			1	m			0
71	0	22	0	6.98	4.07	1.5	16.33			1	m			0
72	0	24	0	3.43	3.47	1.5	4.53			2	w			0
73	0	22	0	3.58	5.12	1.4	8.44			1	m			0
74	0	21	0	6.68	8.58	1.4	4.29			2	w			0
75	0	22	0	8.01	4.43	1.3	<1,0			1	m			0
76	0	23	0	4.55	2.98	1.3	<1,0			1	m			0
77	0	6		3.38	7.04	1.1	3.23	2.29	6.32	2	w			0
78	0	6		3.27	21.36	1	2.01	5.13	3.3	1	m			0
79	0	22	0	3.53	4.97	1	3.81			2	w			0
80	0	11		1.39	2.28	0.9	<1,0	2.6	2.15	1	m			0
81	0	4		2.09	14.14	0.9	3.19	2.33	4.65	1	m			0
82	0	6		3.22	4.64	0.9	1.22	4.49	6.45	1	m			0
83	0	3		1.51	2.17	0.9	4.63	1.72	1.67	1	m			0
84	0	3		1.63	3.46	0.9	<1,0	1.34	4.83	1	m			0
85	0	6		1.75	16.38	0.9	4.13	1.26	1.37	1	m			0
86	0	8		2.34	6.05	0.9	1.55	1.89	1.91	1	m			0
87	0	11		2.97	2.49	0.9	<1,0	3.72	2.76	1	m			0
88	0	7		1.23	2.81	0.9	1.92	1.47	6.26	1	m			0
89	0	5		1.8	2.83	0.9	<1,0	1.94	3	1	m			0
90	0	6		1.97	3.75	0.9	<1,0	2.51	2.03	1	m			0
91	0	12		2.69	12.12	0.9	5.48	1.89	4.46	1	m			0
92	0	11		3.53	2.45	0.9	3.01	2.65	4.4	1	m			0
93	0	8		2.74	22.1	0.9	9.43	3.76	16.39	1	m			0
94	0	9		2.59	4.99	0.9	<1,0	2.69	3.06	1	m			0
95	0	2		2.64	5.1	0.9	2.1	2.83	6.01	1	m			0
96	0	6		4.11	3.5	0.9	<1,0	2.02	2.45	1	m			0
97	0	7		3.09	10.63	0.9	<1,0	3.25	4.4	1	m			0
98	0	4		1.54	18.82	0.9	8.56	1.22	3.18	1	m			0
99	0	8		1.94	9.92	0.9	<1,0	1.59	4.34	1	m			0
100	0	6		1.8	3.06	0.9	<1,0	1.38	10.35	1	m			0
101	0	5		2.94	6.6	0.9	1.03	1.94	5.27	1	m			0
102	0	5		2.26	7.69	0.9	1.41	1.64	3.61	1	m			0
103	0	14		3.43	71.4	0.9	5.57	2.88	17.79	1	m			0
104	0	11		2.56	1.85	0.9	1.78	1.98	2.76	1	m			0
105	0	6		3.95	2.71	0.9	1.13	3.62	3.61	1	m			0
106	0	6		4.43	13.75	0.9	<1,0	3.06	3	1	m			0
107	0	8		4.89	8.82	0.9	1.41	2.33	7.33	1	m			0
108	0	12		2.36	2.06	0.9	1.59	1.34	3.42	1	m			0
109	0	16		2.79	3.6	0.9	6.47	1.72	12.12	1	m			0
110	0	5		2.76	6.74	0.9	9.06	2.11	12.92	1	m			0
111	0	0		1.9	5.24	0.9	3.19	1.98	2.76	2	w			0
112	0	5		2.12	3.04	0.9	3.37	1.89	3.24	2	w			0
113	0	13		2.29	4.68	0.9	1.59	1.98	1.67	2	w			0
114	0	6		2.54	4.49	0.9	1.73	2.42	3.3	2	w			0
115	0	6		2.56	6.33	0.9	1.73	2.33	9.76	2	w			0
116	0	8		2.66	12.8	0.9	4.22	2.51	7.71	2	w			0
117	0	4		3.17	10.61	0.9	5.44	1.38	2.94	2	w			0
118	0	9		2.76	6.21	0.9	2.92	2.74	3.24	2	w			0
119	0	5		2.41	1.9	0.9	<1,0	2.6	3	2	w			0
120	0	8		2.46	2.98	0.9	2.05	2.51	12.65	2	w			0
121	0	4		2.02	2.71	0.9	<1,0	2.2	8.35	2	w			0
122	0	7		2.26	3.54	0.9	<1,0	1.26	1.85	2	w			0
123	0	4		2.59	5.53	0.9	2.56	4.29	5.58	2	w			0
124	0	16		2.51	2.64	0.9	<1,0	2.33	8.99	2	w			0
125	0	14		3.32	7.26	0.9	<1,0	2.02	6.07	2	w			0
126	0	6		1.94	3.62	0.9	1.78	2.11	32.24	2	w			0
127	0	6		2.41	2.62	0.9	10.07	1.34	2.15	2	w			0
128	0	6		4.41	8.11	0.9	6.25	7.02	10.93	2	w			0
129	0	6		5.023	4.651	0.9	2.28	1.71	2.84	2	w			0
